# Supplementary material for: High-Risk Coronary Plaques and Carotid Duplex Findings in Asymptomatic Patients Undergoing Primary Prevention Assessment
Source: J Cardiovasc Dev Dis. 2026 Feb 11;13(2):88. doi: 10.3390/jcdd13020088 (PMC12941285; doi:10.3390/jcdd13020088)
Supplement: Supplementary file 1 [file jcdd-13-00088-s001.zip]

Archive with 1 entries (1 files):
- jcdd-4127850-supplementary.pdf
